# Supplementary material for: Effects of plasma magnesium and prolactin on quantitative ultrasound measurements of heel bone among schizophrenic patients
Source: BMC Musculoskelet Disord. 2010 Feb 17;11:35. doi: 10.1186/1471-2474-11-35 (PMC2834603; doi:10.1186/1471-2474-11-35)
Supplement: Additional file 1 — Table S1. Demographic data with the descriptive statistical result of serum prolactin, estradiol, testosterone, calcium, phosphate, magnesium, osteocalcin, NTX, PTH, TSH level, and current antipsychotic medication [file 1471-2474-11-35-S1.XLS]

## Sheet: Sheet1
Table 1 Demographic data with the descriptive statistical result of serum prolactin, estradiol, testosterone, calcium, phosphate, magnesium, osteocalcin, NTX, PTH, TSH level and current antipsychotic medication
	No.		Age		Proa (ng/ml)		E2b (pg/ml)		Testoc (ng/dl)		Cald (mg/dl)		Phose (mg/dl)		Magf (mg/dl)		Osteog (ng/ml)		NTXh (nM BCE)		PTHi (pg/ml)		TSHj (mIU/ml)		Classk		Atypl
			(±s.e)		(±s.e)		(±s.e)		(±s.e)		(±s.e)		(±s.e)		(±s.e)		(±s.e)		(±s.e)		(±s.e)		(±s.e)		(%)		(%)
Male
Normal	48		46.08 (1.97)		39.70 (4.69)		16.62 (1.49)		476.13 (27.54)		8.78 (0.05)		3.44 (0.08)		2.19 (0.03)		17.00 (0.88)		9.90 (0.46)		28.68 (2.23)		1.75 (0.13)		23 (48)		25 (52)
Reduced BUA level	48		46.30 (2.05)		26.91 (3.29)		18.35 (1.95)		436.48 (29.56)		8.82 (0.05)		3.30 (0.09)		2.13 (0.03)		16.26 (0.96)		10.14 (1.00)		21.23 (1.77)		1.63 (0.13)		19 (40)		29 (60)
Female
Normal	45		48.19 (1.57)		55.60 (8.01)		51.95 (8.94)		55.25 (3.62)		8.78 (0.07)		3.85 (0.10)		2.20 (0.03)		16.09 (1.19)		11.38 (0.59)		29.88 (1.96)		1.56 (0.14)		18 (40)		27 (60)
Reduced BUA level	45		48.72 (1.68)		62.83 (8.62)		37.65 (7.88)		46.14 (2.41)		8.73 (0.06)		3.71 (0.07)		2.10 (0.03)		18.61 (1.52)		11.22 (0.71)		16.09 (1.19)		1.96 (0.18)		18 (40)		27 (60)
a. Pro: prolactin
b. E2: Estradiol
c: Testosterone
d: Cal: Calcium
e. Phos: Phosphate
f. Mag: Magnesium
g. Osteo: Osteocalcin
h. NTX: Cross-linked N-teleopeptide of type I collagen
i. PTH: Parathyroid Hormone
j. TSH: Thyroid Hormone Stimulating Hormone
k. Class: Classical antipsychotic: Including patients receiving classical antipsychotics and receiving both classical and atypical antipsychotics
l. Atyp: Atypical antipsychotics
