# Supplementary material for: Effects of plasma magnesium and prolactin on quantitative ultrasound measurements of heel bone among schizophrenic patients
Source: BMC Musculoskelet Disord. 2010 Feb 17;11:35. doi: 10.1186/1471-2474-11-35 (PMC2834603; doi:10.1186/1471-2474-11-35)
Supplement: Additional file 2 — Table S2. Comparison of BUA level status by serum prolactin, estradiol, testosterone, calcium, phosphate, magnesium, TSH, PTH, osteocalcin, NTX level and present antipsychotic medication in both genders by univariate analysis [file 1471-2474-11-35-S2.XLS]

## Sheet: Sheet1
Table 2 Comparison of BUA level status by serum prolactin, estradiol, testosterone, calcium, phosphate, magnesium, TSH, PTH, osteocalcin, NTX level and present antipsychotic medication in both genders by univariate analysis
Male	Odds Ratio*		Std. Err.		95% Conf. Interval				Female	Odds Ratio*		Std. Err.		95% Conf. Interval
Prolactin (high vs. normal)	0.3		0.15		0.11	,	0.81		Prolactin (high vs. normal)	0.93		0.48		0.34	,	2.54
Estradiol (low vs. normal and high)	dropped								Estradiol (low vs. normal and high)	1.83		1.57		0.34	,	9.85
Testosterone (low vs. normal and high)	1.96		1.36		0.51	,	7.6		Testosterone (low vs. normal and high)	dropped
Calcium (low vs. high)	0.75		0.48		0.21	,	2.61		Calcium (low vs. high)	1.78		1.07		0.55	,	5.79
Phosphate (high vs. normal and low)	dropped								Phosphate (high vs. normal and low)	0.17		0.2		0.02	,	1.77
Magnesium (high vs. normal and low)	0.81		0.37		0.33	,	1.99		Magnesium (high vs. normal and low)	0.25		0.12		0.09	,	0.66
TSHa (low vs. high and normal)	dropped								TSH (low vs. high and normal)	0.13		0.16		0.01	,	1.37
PTHb (low vs. high and normal)	2.26		1.3		0.73	,	6.99		PTH (low vs. high and normal)	0.79		1.22		0.04	,	16.33
Osteocalcin (low vs. normal and high)	1.35		1.13		0.26	,	6.94		Osteocalcin (low vs. normal and high)	1.09		0.75		0.28	,	4.2
NTXc (high vs. low and normal)	dropped								NTX (high vs. low and normal)	8.32		9.75		0.84	,	82.68
Antipsychotic (atypical only vs. classical and mixed)	1.03		0.49		0.41	,	2.61		Antipsychotic (atypical only vs. classical and mixed)	0.76		0.4		0.27	,	2.13
a: TSH: Thyroid Hormone Stimulating Hormone
b. PTH: Parathyroid Hormone
c. NTX: Cross-linked N-teleopeptide of type I collagen
*: The odds ratio means the odds of severely poor QUS measurement vs. the odds of not severely poor QUS measurement
