# Supplementary material for: Effects of plasma magnesium and prolactin on quantitative ultrasound measurements of heel bone among schizophrenic patients
Source: BMC Musculoskelet Disord. 2010 Feb 17;11:35. doi: 10.1186/1471-2474-11-35 (PMC2834603; doi:10.1186/1471-2474-11-35)
Supplement: Additional file 4 — Table S4. Comparison of serum prolactin level by serum estradiol, testosterone, calcium, phosphate, magnesium, TSH, PTH, osteocalcin, NTX level and present antipsychotic medication in both genders by univariate analysis [file 1471-2474-11-35-S4.XLS]

## Sheet: Sheet1
Table 4 Comparison of serum prolactin level by serum estradiol, testosterone, calcium, phosphate, magnesium, TSH, PTH, osteocalcin, NTX level and present antipsychotic medication in both genders by univariate analysis
Male	Odds Ratio*		Std. Err.		95% Conf. Interval					Odds Ratio*		Std. Err.		95% Conf. Interval
Estradiol (low vs. normal and high)	dropped								Estradiol (low vs. normal and high)	0.54		0.43		0.12	,	2.56
Testosterone (low vs. normal and high)	2.84		1.9		0.77	,	10.52		Testosterone (low vs. normal and high)	dropped
Calcium (low vs. high)	0.56		0.35		0.16	,	1.89		Calcium (low vs. high)	0.52		0.29		0.17	,	1.56
Phosphate (high vs. normal and low)	dropped								Phosphate (high vs. normal and low)	1.97		1.86		0.31	,	12.49
Magnesium (high vs. normal and low)	1.21		0.56		0.49	,	3		Magnesium (high vs. normal and low)	1.28		0.59		0.52	,	3.17
TSHa (low vs. high and normal)	dropped								TSH (low vs. high and normal)	0.52		0.52		0.07	,	3.68
PTHb (low vs. high and normal)	1.26		0.74		0.4	,	4		PTH (low vs. high and normal)	dropped
Osteocalcin (low vs. normal and high)	0.4		0.376022		0.07	,	2.5		Osteocalcin (low vs. normal and high)	0.92		0.62		0.24	,	3.46
NTXc (high vs. low and normal)	dropped								NTX (high vs. low and normal)	1.74		1.63		0.27	,	10.97
a: TSH: Thyroid Hormone Stimulating Hormone
b. PTH: Parathyroid Hormone
c. NTX: Cross-linked N-teleopeptide of type I collagen
*: The odds ratio means the odds of hyperprolactinemia vs. the odds of normal serum prolactin level
