# Supplementary material for: Effects of plasma magnesium and prolactin on quantitative ultrasound measurements of heel bone among schizophrenic patients
Source: BMC Musculoskelet Disord. 2010 Feb 17;11:35. doi: 10.1186/1471-2474-11-35 (PMC2834603; doi:10.1186/1471-2474-11-35)
Supplement: Additional file 5 — Table S5. Logistic regression model of severely poor QUS value in both genders [file 1471-2474-11-35-S5.XLS]

## Sheet: Sheet1
Table 5 Logistic regression model of severely poor QUS value in both genders
	Severely poor QUS value in male					Severely poor QUS value in female
	β	p-value	O.R	95% C.I. of O.R.		β	p-value	O.R	95% C.I. of O.R.
Age (years)	-0.004	0.814	0.996	(0.965, 1.029)		0.008	0.769	1.008	(0.955, 1.064)
High [Mg] (yes/no)	-0.339	0.45	0.713	(0.296, 1.717)		-1.443	0.004	0.236	(0.089, 0.625)
High [Pro] (yes/no)	-1.159	0.017	0.314	(0.121, 0.812)		-0.033	0.944	0.967	(0.383, 2.444)
Anti-psychotic medicine (atypical/classical$)	0.296	0.545	1.344	(0.516, 3.498)		-0.042	0.932	0.959	(0.363, 2.534)
Menstruation (yes/no)						0.695	0.241	2.003	(0.628, 6.394)
Constant	0.592	0.449				-0.706	0.548
$: Including patients receiving classical antipsychotics only or combined with atypical antipsychotics
